# Supplementary material for: A meta-analytic evaluation of the reliability of work-family and family-work conflict scales
Source: Sci Rep. 2024 Dec 30;14:31828. doi: 10.1038/s41598-024-83086-z (PMC11686142; doi:10.1038/s41598-024-83086-z)
Supplement: Supplementary file 1 — Supplementary Material 1 [file 41598_2024_83086_MOESM1_ESM.xlsx]

## Sheet: Sheet1
Authors	Location	Sample Size	Population Characteristics	WFC/FWC Netemeyer et al 1996 Version (5-items)	FWC/WFCNetemeyer et al 1996 Version (5-items)	Age (Mean, SD)	Gender
Sharma et al., 2022	USA	175	Healthcare	0.81	0.91	27.22 (6.69)
Grant-Vallone & Ensher, 2001	Switzerland	118	Others	0.89	0.86	44
Boyar et al., 2005	USA	432	Healthcare	0.94	0.91	36.9	69
Chang & Cheng, 2014	Taiwan	463	Education	0.66	0.77		21.2
Rutherford et al., 2014	USA	179	sales	0.96	0.93	49	48
Mary & Ramesh, 2021	India	300	Education	0.834	0.937
Karatepe & Baddar, 2006 (arabic translation)	Jordan	20	Hospitality	0.76	0.75		22.8
Karatepe & Kilic, 2007	Cyprus	296	Hospitality	0.86	0.82		42.2
Karatepe & Karadas, 2014	Romania	282	Hospitality	0.93	0.96		49.65
Karatepe, 2009	Jordan	189	Hospitality	0.82	0.72		23
Dhingra & Dhingra, 2021	India	206	Healthcare	0.845	0.856		57.3
Cohen et al., 2005	Israel	414	Education	0.78	0.82	43.81 (8.53)	73
Cohen, 2009	Israel	122	Others	0.88	0.92	34.4 (6.17)	42.6
Yavas et al., 2007	Turkey	723	Hospitality	0.88	0.75		47
Karatepe, 2012	Romania	110	Hospitality	0.95	0.88		46
Karatepe & Karadas, 2016	Romania	282	Hospitality	0.93	0.96		49.65
Gillet et al., 2022	Canada	442	employees	0.96	0.94	39.52(10.38)	56.6
Howard et al., 2003	USA	119	Others	0.91	0.73		15
Rodina et al., 2020	Ukraine	181	Healthcare	0.907	0.88
Komari et al., 2023	Indonesia	112	Others	0.954	0.878		52.68
Komlenac et al., 2021	Austria	274	employees	0.88	0.83		77
Su & Jiang, 2023	China	527	Education	0.882	0.87		100
Hao et al., 2016	China	931	Healthcare	0.903	0.904		54.57
Fatima et al., 2022	India	206	Healthcare	0.945	0.956		57.3
Turner et al., 2014	UK	128	Healthcare	0.94	0.92	43.57 (10.39)	60.16
Lim et al., 2021	Malaysia	450	Education	0.891	0.901		55.5
Netemeyer et al., 2005	USA	320	Customer service	0.91	0.84
Netemeyer et al., 2005	USA	132	Customer service	0.94	0.85
Pennbrant & Daderman, 2021	Sweden	807	Healthcare	0.95	0.8	42 (11.3)	88
Wickramasinghe & Nakandala, 2022	Sri Lanka	380	Others	0.89	0.837		53
Rupert et al., 2009	USA	487	Healthcare	0.89	0.86		54.6
Li et al., 2019	China	175	Others	0.94	0.91	27.58(4.15)	36.6
Karatepe et al., 2008	Cyprus	170	Hospitality	0.79	0.74
Chang et al., 2014	China	391	Others	0.84	0.81	30.25	49.87
Frye & Breaugh, 2004	USA	135	Others	0.91	0.82
Jawahar et al., 2012	USA	125	Healthcare	0.96	0.81	34.06(11.02)	81.9
Miao & Wang, 2017	China	320	sales	0.85	0.91	34	55
Karatepe & Uludag, 2008	Turkey	332	Hospitality	0.78	0.73		45.5
Tasdelen-Karckay & Bakalım, 2017	Turkey	356	Others	0.9	0.87	38.59 (7.65)	52.2
Karatepe & Azar, 2013	Turkey	141	Hospitality	0.78	0.71
Weale et al., 2022	Australia	1416	Others	0.95	0.95		75.52
Simaes et al., 2019	Portugal	310	Healthcare	0.91	0.85	33.83(8.70	100
Pattusamy & Jacob, 2016	india	466	Education	0.75	0.73	37.79	36.7
Makola et al., 2015	South Africa	91	Healthcare	0.93	0.86	36.85(9.934)	84.6
